# Supplementary material for: Differential redox sensitivity of tRNA dihydrouridylation
Source: Nucleic Acids Res. 2024 Oct 26;52(21):12784–97. doi: 10.1093/nar/gkae964 (PMC11602153; doi:10.1093/nar/gkae964)
Supplement: gkae964_Supplemental_Files [file gkae964_supplemental_files.zip]

Archive with 2 entries (2 files):
- Kilz 2024 Supplementary Tables_LC-MS.xlsx
- Kilz NAR 2024 Supplementary Data.docx
