# Supplementary material for: Differential redox sensitivity of tRNA dihydrouridylation
Source: Nucleic Acids Res. 2024 Oct 26;52(21):12784–97. doi: 10.1093/nar/gkae964 (PMC11602153; doi:10.1093/nar/gkae964)
Supplement: gkae964_Supplemental_Files [file gkae964_supplemental_files.zip › Kilz 2024 Supplementary Tables_LC-MS.xlsx]

## Sheet: Data Figure 1
	abundance D (m/z = 247 → 115)	absorbance 254 nm (A)
culture	E. coli RNA	E. coli RNA	ISTD (13C)	calculation	relation to WT (%)
WT 0 mM PQ	79376	624.73	66	142.065	100
WT 0.1 mM PQ	151377	1455.78	66	108.922	76.6702
WT 0.3 mM PQ	69867	750.93	66	102.006	71.8024
DdusA,B,C	862	791.56	66	1.18805	0.83627

## Sheet: Data Figure 2
	abundance D (m/z = 247 → 115)	absorbance 254 nm (A)
aerobic conditions	E. coli RNA	E. coli RNA	calculation	relation to WT (%)
Replicate 1
WT 0 mM PQ	1.09671e+06	470.09	2332.99	100
WT 0.1 mM PQ	683659	393.42	1737.73	74.4853
WT 0.3 mM PQ	706428	440.89	1602.28	68.6791
Replicate 2
WT 0 mM PQ	932829	425.75	2191.02	100
WT 0.1 mM PQ	700041	453.76	1542.76	70.4126
WT 0.3 mM PQ	573818	396.42	1447.5	66.065
Replicate 3
WT 0 mM PQ	834880	385.55	2165.43	100
WT 0.1 mM PQ	599825	371.46	1614.78	74.5709
WT 0.3 mM PQ	672700	472.36	1424.13	65.7665
anaerobic conditions
Replicate 1
WT 0 mM PQ	874517	480.88	1818.58	100
WT 0.1 mM PQ	645908	383.27	1685.26	92.669
WT 0.3 mM PQ	591315	413.25	1430.89	78.6818
Replicate 2
WT 0 mM PQ	924921	474.47	1949.38	100
WT 0.1 mM PQ	930230	521.73	1782.97	91.4637
WT 0.3 mM PQ	753385	454.24	1658.56	85.0817
Replicate 3
WT 0 mM PQ	814600	450.37	1808.73	100
WT 0.1 mM PQ	690917	408.71	1690.48	93.4622
WT 0.3 mM PQ	852763	492.26	1732.34	95.7765

## Sheet: Data Figure 3
	abundance D (m/z = 247 → 115)		absorbance 254 nm (A)
strain	E. coli RNA	ISTD (13C)	E. coli RNA	ISTD (13C)	calculation	relation to WT (%)
Replicate 1
WT	211853	37663	467.07	63.7	0.0139449	100
DdusA	179882	32652	793.85	63.7	0.00754511	54.1065
DdusB	294154	34738	834.36	63.7	0.0109877	78.7936
DdusC	300998	33867	853.43	63.7	0.011254	80.7035
DdusA,B,C	1960	35124	867.67	63.7	6.94084e-05	0.497733
Replicate 2
WT	436417	266756	271.33	76.47	0.00839586	100
DdusA	218001	264574	283.45	76.47	0.00398092	47.4152
DdusB	356923	273828	326.31	76.47	0.00521717	62.1398
DdusC	379935	267167	333.5	76.47	0.00553278	65.8988
DdusA,B,C	10891.5	252915	671.41	76.47	7.23836e-05	0.862134
Replicate 3
WT	112544		148	19.19	873.721	100
DdusA	53499		148	19.19	415.333	47.5361
DdusB	98440		154	19.19	730.213	83.5751
DdusC	103846		154	19.19	770.314	88.1647
DdusA,B,C	150		154	19.19	1.11268	0.127349
Replicate 4
WT	117498		155	19.19	865.165	100
DdusA	49044		152	19.19	369.279	42.6831
DdusB	107056		159	19.19	765.725	88.5063
DdusC	97959		160	19.19	695.682	80.4104
DdusA,B,C	0		158	19.19	0	0
Replicate 5
WT	126797		166	19.19	863.681	100
DdusA	40034		151	19.19	303.725	35.1663
DdusB	85110		154	19.19	631.333	73.0979
DdusC	89529		169	19.19	597.617	69.1942
DdusA,B,C	0		161	19.19	0	0

## Sheet: Data Figure 5
			abundance D (m/z = 247 → 115)	absorbance 254 nm (A)
strain	treatment	fraction	E. coli RNA	E. coli RNA	ISTD (13C)	calculation	relation to WT (%)
Replicate 1
WT	0 mM PQ	F0	112544	148	19.19	873.721	100
WT	0.3 mM PQ	F0	89907	153	19.19	671.9	76.901
WT	0 mM PQ	F3	36078	81	19.19	583.692	66.8053
WT	0.3 mM PQ	F3	31120	104	19.19	366.938	41.9971
DdusA	0 mM PQ	F0	53499	148	19.19	415.333	47.5361
DdusA	0.3 mM PQ	F0	14548	158	19.19	104.805	11.9953
DdusA	0 mM PQ	F3	9613	113	19.19	102.473	11.7284
DdusA	0.3 mM PQ	F3	5699	87	19.19	84.0437	9.61905
DdusB	0 mM PQ	F0	98440	154	19.19	730.213	83.5751
DdusB	0.3 mM PQ	F0	71515	144	19.19	572.991	65.5805
DdusB	0 mM PQ	F3	23801	79	19.19	397.943	45.5458
DdusB	0.3 mM PQ	F3	61193	148	19.19	475.064	54.3725
DdusC	0 mM PQ	F0	103846	154	19.19	770.314	88.1647
DdusC	0.3 mM PQ	F0	78925	152	19.19	594.27	68.016
DdusC	0 mM PQ	F3	82789	146	19.19	652.859	74.7216
DdusC	0.3 mM PQ	F3	67457	153	19.19	504.125	57.6987
DdusA,B,C	0 mM PQ	F0	150	154	19.19	1.11268	0.127349
DdusA,B,C	0.3 mM PQ	F0	415	154	19.19	3.07841	0.352333
DdusA,B,C	0 mM PQ	F3	1940	146	19.19	15.2985	1.75096
DdusA,B,C	0.3 mM PQ	F3	4241	155	19.19	31.2275	3.57408
Replicate 2
WT	0 mM PQ	F0	117498	155	19.19	865.165	100
WT	0.3 mM PQ	F0	73539	155	19.19	541.484	62.5874
WT	0 mM PQ	F3	94090	148	19.19	730.456	84.4297
WT	0.3 mM PQ	F3	60141	146	19.19	474.261	54.8174
DdusA	0 mM PQ	F0	49044	152	19.19	369.279	42.6831
DdusA	0.3 mM PQ	F0	24072	158	19.19	173.417	20.0444
DdusA	0 mM PQ	F3	43952	156	19.19	321.263	37.1332
DdusA	0.3 mM PQ	F3	24890	157	19.19	180.611	20.8759
DdusB	0 mM PQ	F0	107056	159	19.19	765.725	88.5063
DdusB	0.3 mM PQ	F0	87726	155	19.19	645.947	74.6617
DdusB	0 mM PQ	F3	92312	154	19.19	684.756	79.1475
DdusB	0.3 mM PQ	F3	73414	149	19.19	565.55	65.369
DdusC	0 mM PQ	F0	97959	160	19.19	695.682	80.4104
DdusC	0.3 mM PQ	F0	74196	155	19.19	546.322	63.1466
DdusC	0 mM PQ	F3	92528	165	19.19	634.579	73.3478
DdusC	0.3 mM PQ	F3	47228	135	19.19	407.806	47.1362
DdusA,B,C	0 mM PQ	F0	0	158	19.19	0	0
DdusA,B,C	0.3 mM PQ	F0	0	152	19.19	0	0
DdusA,B,C	0 mM PQ	F3	993	154	19.19	7.36592	0.85139
DdusA,B,C	0.3 mM PQ	F3	1179	146	19.19	9.29737	1.07464
Replicate 3
WT	0 mM PQ	F0	126797	166	19.19	863.681	100
WT	0.3 mM PQ	F0	76222	164	19.19	526.359	60.9436
WT	0 mM PQ	F3	70335	152	19.19	529.591	61.3179
WT	0.3 mM PQ	F3	57739	145	19.19	458.938	53.1375
DdusA	0 mM PQ	F0	40034	151	19.19	303.725	35.1663
DdusA	0.3 mM PQ	F0	11979	162	19.19	83.8807	9.712
DdusA	0 mM PQ	F3	37054	154	19.19	274.861	31.8244
DdusA	0.3 mM PQ	F3	10013	142	19.19	81.5324	9.44011
DdusB	0 mM PQ	F0	85110	154	19.19	631.333	73.0979
DdusB	0.3 mM PQ	F0	65238	154	19.19	483.926	56.0306
DdusB	0 mM PQ	F3	65925	150	19.19	503.975	58.352
DdusB	0.3 mM PQ	F3	57108	166	19.19	388.993	45.0389
DdusC	0 mM PQ	F0	89529	169	19.19	597.617	69.1942
DdusC	0.3 mM PQ	F0	68160	162	19.19	477.278	55.2609
DdusC	0 mM PQ	F3	65249	155	19.19	480.443	55.6274
DdusC	0.3 mM PQ	F3	59596	169	19.19	397.811	46.0599
DdusA,B,C	0 mM PQ	F0	0	161	19.19	0	0
DdusA,B,C	0.3 mM PQ	F0	0	159	19.19	0	0
DdusA,B,C	0 mM PQ	F3	0	145	19.19	0	0
DdusA,B,C	0.3 mM PQ	F3	1090	149	19.19	8.39689	0.972221

## Sheet: Data Figure 7
		abundance D (m/z = 247 → 115)	absorbance 254 nm (A)
enzyme	incubation time	E. coli RNA	E. coli RNA	calculation	relation to DusA 1 h (%)
Replicate 1
DusA	0 min	24242.1	528.72	45.8505	40.1664
DusA	1 min	45394.5	506.76	89.5779	78.473
DusA	5 min	75518.1	429.47	175.84	154.041
DusA	15 min	38317.1	451.95	84.7817	74.2713
DusA	20 min	53908.3	475.02	113.486	99.4176
DusA	1 h	50940	446.25	114.151	100
DusB	0 min	<LOQ	458.24	<LOQ	<LOQ
DusB	1 min	<LOQ	502.62	<LOQ	<LOQ
DusB	5 min	6842.71	444.93	15.3793	13.4727
DusB	15 min	12923.7	427.19	30.2528	26.5023
DusB	20 min	13775.5	422.02	32.6418	28.5952
DusB	1 h	33224.8	447.3	74.2785	65.0702
DusC	0 min	<LOQ	577.02	<LOQ	<LOQ
DusC	1 min	<LOQ	478.15	<LOQ	<LOQ
DusC	5 min	<LOQ	394.94	<LOQ	<LOQ
DusC	15 min	<LOQ	497.76	<LOQ	<LOQ
DusC	20 min	13891	536.69	25.8826	22.674
DusC	1 h	10075.2	459.75	21.9144	19.1977
Replicate 2
DusA	0 min	10783.2	463.81	23.2491	18.3354
DusA	1 min	59501	508.25	117.07	92.3272
DusA	5 min	80864.3	424.25	190.605	150.32
DusA	15 min	39729.6	448.34	88.6149	69.886
DusA	20 min	34511.1	438.46	78.7099	62.0744
DusA	1 h	58827.2	463.94	126.799	100
DusB	0 min	<LOQ	442.25	<LOQ	<LOQ
DusB	1 min	<LOQ	473.01	<LOQ	<LOQ
DusB	5 min	8279.32	450.6	18.374	14.4906
DusB	15 min	16433.5	454.08	36.1908	28.5418
DusB	20 min	21145	437.23	48.3614	38.1401
DusB	1 h	41739.5	458.36	91.0628	71.8165
DusC	0 min	<LOQ	438.81	<LOQ	<LOQ
DusC	1 min	<LOQ	427.88	<LOQ	<LOQ
DusC	5 min	<LOQ	473.57	<LOQ	<LOQ
DusC	15 min	<LOQ	518.57	<LOQ	<LOQ
DusC	20 min	9503.52	469.94	20.2228	15.9487
DusC	1 h	16020.5	531.32	30.1523	23.7795

## Sheet: Data Figure S1
NADPH standard (pmol)	abundance NADPH (m/z = 746 → 729)
0.5	15240	calibration curve: y=59416x
1	33191.6
10	518578
20	1.08333e+06
30	1.87877e+06
NADPH standard (pmol)	abundance NADPH (m/z = 746 → 729)
1	2831.88	calibration curve: y=36580x
2	51228.2
5	150646
10	327272
20	762815
Replikat 1
PQ	technical replicate	abundance NADPH (m/z = 746 → 729)	NADPH amount / mL culture (OD=1)
0 mM	1	3377.08	0.0288919
0 mM	2	3654.43	0.0312647
0.3 mM	1	687.76	0.00608012
0.3 mM	2	643.18	0.00568601
Replikat 2
PQ	technical replicate	abundance NADPH (m/z = 746 → 729)	NADPH amount / mL culture (OD=1)
0 mM	1	1895.56	0.0273008
0 mM	2	2224.46	0.0320377
0.3 mM	1	660.86	0.00967934
0.3 mM	2	582.66	0.00853398
